# Supplementary material for: The Anti-SARS-CoV-2 IgG1 and IgG3 Antibody Isotypes with Limited Neutralizing Capacity against Omicron Elicited in a Latin Population a Switch toward IgG4 after Multiple Doses with the mRNA Pfizer–BioNTech Vaccine
Source: Viruses. 2024 Jan 26;16(2):187. doi: 10.3390/v16020187 (PMC10893502; doi:10.3390/v16020187)
Supplement: Supplementary file 1 [file viruses-16-00187-s001.zip]

Archive with 1 entries (1 files):
- viruses-2821413-supplementary.pdf
